# Supplementary material for: Human Blood Serum Can Diminish EGFR-Targeted Inhibition of Squamous Carcinoma Cell Growth through Reactivation of MAPK and EGFR Pathways
Source: Cells. 2023 Aug 8;12(16):2022. doi: 10.3390/cells12162022 (PMC10453612; doi:10.3390/cells12162022)
Supplement: Supplementary file 1 [file cells-12-02022-s001.zip]

Archive with 2 entries (2 files):
- Supplemental Data.pdf
- Supporting Tables S2-S4.xlsx
